# Supplementary material for: Structural insights into the activation and inhibition of CXC chemokine receptor 3
Source: Nat Struct Mol Biol. 2024 Jan 4;31(4):610–20. doi: 10.1038/s41594-023-01175-5 (PMC11026165; doi:10.1038/s41594-023-01175-5)
Supplement: Supplementary file 4 — Statistical source data. [file 41594_2023_1175_MOESM4_ESM.xlsx]

## Sheet: Sheet1
Fig. 2c
		WT				W109A				F131A				F135A				Y271A				S304L				Y308A
	-11	1318	1335	1318	1326	1148	1310	1285		1330	1248	1302		1391	1381	1380		1340	1334	1330		2066	1970	2016		1348	1378	1372
	-10.1231	1319	1317	1369	1384	1210	1246	1244		1211	1248	1258		1347	1360	1377		1284	1196	1255		2102	1936	2023		1340	1360	1369
	-9.26922	1065	1181	1131	1129	1179	1237	1302		1169	1205	1203		1323	1289	1361		1274	1200	1218		2041	2001	2022		1212	1272	1296
	-8.41567	720	857	706	809	1068	1131	1225		1096	1153	1099		1279	1345	1299		1020	1116	1012		1874	1786	1930		1164	1016	1105
	-7.56162	508	540	484	514	1079	1139	1069		781	898	794		1263	1255	1245		788	890	799		1212	1298	1300		780	850	795
	-6.70774	416	460	506	434	868	895	881		642	586	574		1019	1145	1005		610	696	612		514	750	730		737	605	705
	-5.85387	412	422	484	401	705	865	770		450	495	495		777	889	798		592	573	566		422	428	421		627	505	610
	-5	382	391	344	369	515	560	524		427	430	442		600	662	660		508	588	489		391	313	330		461	595	550
Fig. 2f
		WT				D52A				R197A				R212A				D282A				E293A
	-11	1318	1335	1318	1326	1393	1365	1374		1304	1354	1350		1245	1335	1301		1435	1275	1298		1480	1669	1587
	-10.1231	1319	1317	1369	1384	1300	1394	1355		1275	1319	1310		1300	1270	1299		1210	1252	1213		1517	1600	1596
	-9.26922	1065	1181	1131	1129	1318	1356	1350		1205	1232	1231		1291	1365	1291		976	1075	1202		1503	1590	1556
	-8.41567	720	857	706	809	1273	1341	1321		1170	1220	1168		1206	1290	1210		883	906	1102		1419	1593	1452
	-7.56162	508	540	484	514	1193	1263	1190		998	1040	1150		1105	1056	899		608	734	799		1303	1463	1345
	-6.70774	416	460	506	434	805	950	857		573	530	638		664	724	661		406	341	452		912	867	912
	-5.85387	412	422	484	401	576	643	631		351	396	411		476	530	510		358	339	252		498	519	513
	-5	382	391	344	369	511	471	481		357	384	402		413	463	440		166	180	312		167	302	299
