# Supplementary material for: Structural insights into the activation and inhibition of CXC chemokine receptor 3
Source: Nat Struct Mol Biol. 2024 Jan 4;31(4):610–20. doi: 10.1038/s41594-023-01175-5 (PMC11026165; doi:10.1038/s41594-023-01175-5)
Supplement: Supplementary file 5 — Statistical source data. [file 41594_2023_1175_MOESM5_ESM.xlsx]

## Sheet: Sheet1
Fig. 3d
		WT			Y60A			W109A			F131A			F135A			Y271A			Y308A
	-5	372	362	373	630	845	650	556	402	415	793	798	795	704	826	765	632	635	630	587.5	591	584
	-5.85387	441	387	347	841	769	844	715	440	516	829	764	796	992	891	941	637	592	682	737	764	710
	-6.70774	498	340	308	732	1098	756	753	800	845	1033	1152	1092	1502	1408	1455	796	701	891	1216.5	1333	1100
	-7.56162	569	490	428	1134	911	1139	1235	1061	1179	1385	1493	1439	1638	1798	1718	895	896	895	1442	1454	1430
	-8.41567	986	850	880	1146	1200	1200	1387	1421	1604	1888	1716	1802	1793	1881	1837	1118	1129	1108	1551.5	1550	1553
	-9.26922	1262	1116	1046	1215	1260	1266	1515	1391	1574	1958	1885	1921	1701	1952	1826	1345	1386	1305	1598.5	1628	1569
	-10.1231	1311	1240	1204	1300	1321	1305	1638	1493	1786	2063	1885	1974	1801	1938	1869	1400	1401	1399	1611	1633	1589
	-11	1352	1241	1191	1306	1325	1365	1639	1501	1634	2048	1929	1988	1910	1896	1903	1409	1417	1402	1621.5	1642	1601
