# Supplementary material for: Structural insights into the activation and inhibition of CXC chemokine receptor 3
Source: Nat Struct Mol Biol. 2024 Jan 4;31(4):610–20. doi: 10.1038/s41594-023-01175-5 (PMC11026165; doi:10.1038/s41594-023-01175-5)
Supplement: Supplementary file 6 — Statistical source data. [file 41594_2023_1175_MOESM6_ESM.xlsx]

## Sheet: Sheet1
Fig. 4d
		WT				Y60A				W109A				F131A				F135A				Y271A				G307A
	-5	285	267	215	247	986	925	1441	1102	387	407	398	420	1723	1485	1418	1544	1937	1519	1703	1459	748	730	893	903	1727	1327	1396	1658
	-5.85387	365	320	288	282	1198	1168	1656	1402	502	531	574	490	2038	1759	1846	1626	2353	1845	2217	1830	958	815	1157	923	2127	2006	1512	2126
	-6.70774	477	558	397	443	1175	1272	1522	1490	515	507	462	498	1978	1794	1977	1751	2139	1972	1852	1914	1274	1316	1597	1718	2371	2007	2323	2055
	-7.56162	1424	1271	1191	954	1338	1460	1649	1731	1032	1020	1093	1038	2037	2035	2010	2313	2487	2309	2313	2289	1846	1989	2326	2535	2110	1906	2021	1995
	-8.41567	1604	1672	1176	1382	1537	2026	1759	2302	2106	2108	2049	2014	1912	2109	1923	2170	2325	2163	2154	2280	2025	2003	2755	2501	2081	2094	2141	2150
	-9.26922	1751	1819	1324	1484	1091	1309	1234	1544	1902	1801	1751	1752	2496	2121	2237	2011	2453	2403	2374	2333	2082	1971	2566	2502	1968	2332	2298	2002
	-10.1231	1791	1771	1417	1420	1727	1798	2256	2099	2233	2202	1932	1933	2236	1958	1906	2318	2360	2156	2318	2048	2085	2118	2677	2278	2403	2156	2320	2240
	-11	1781	1765	1429	1420	1727	1791	2261	2105	2112	2201	1791	1821	2240	1968	1900	2319	2310	2140	2323	2332	2074	2140	2462	2526	2411	2147	2331	2238
