# Supplementary material for: Structural insights into the activation and inhibition of CXC chemokine receptor 3
Source: Nat Struct Mol Biol. 2024 Jan 4;31(4):610–20. doi: 10.1038/s41594-023-01175-5 (PMC11026165; doi:10.1038/s41594-023-01175-5)
Supplement: Supplementary file 9 — Statistical source data. [file 41594_2023_1175_MOESM9_ESM.xlsx]

## Sheet: Sheet1
Extended Data Table 1
Fig. 2c
		WT				W109A				F131A				F135A				Y271A				S304L				Y308A
	-11	1318	1335	1318	1326	1148	1310	1285		1330	1248	1302		1391	1381	1380		1340	1334	1330		2066	1970	2016		1348	1378	1372
	-10.1231	1319	1317	1369	1384	1210	1246	1244		1211	1248	1258		1347	1360	1377		1284	1196	1255		2102	1936	2023		1340	1360	1369
	-9.26922	1065	1181	1131	1129	1179	1237	1302		1169	1205	1203		1323	1289	1361		1274	1200	1218		2041	2001	2022		1212	1272	1296
	-8.41567	720	857	706	809	1068	1131	1225		1096	1153	1099		1279	1345	1299		1020	1116	1012		1874	1786	1930		1164	1016	1105
	-7.56162	508	540	484	514	1079	1139	1069		781	898	794		1263	1255	1245		788	890	799		1212	1298	1300		780	850	795
	-6.70774	416	460	506	434	868	895	881		642	586	574		1019	1145	1005		610	696	612		514	750	730		737	605	705
	-5.85387	412	422	484	401	705	865	770		450	495	495		777	889	798		592	573	566		422	428	421		627	505	610
	-5	382	391	344	369	515	560	524		427	430	442		600	662	660		508	588	489		391	313	330		461	595	550
Fig. 2f
		WT				D52A				R197A				R212A				D282A				E293A
	-11	1318	1335	1318	1326	1393	1365	1374		1304	1354	1350		1245	1335	1301		1435	1275	1298		1480	1669	1587
	-10.1231	1319	1317	1369	1384	1300	1394	1355		1275	1319	1310		1300	1270	1299		1210	1252	1213		1517	1600	1596
	-9.26922	1065	1181	1131	1129	1318	1356	1350		1205	1232	1231		1291	1365	1291		976	1075	1202		1503	1590	1556
	-8.41567	720	857	706	809	1273	1341	1321		1170	1220	1168		1206	1290	1210		883	906	1102		1419	1593	1452
	-7.56162	508	540	484	514	1193	1263	1190		998	1040	1150		1105	1056	899		608	734	799		1303	1463	1345
	-6.70774	416	460	506	434	805	950	857		573	530	638		664	724	661		406	341	452		912	867	912
	-5.85387	412	422	484	401	576	643	631		351	396	411		476	530	510		358	339	252		498	519	513
	-5	382	391	344	369	511	471	481		357	384	402		413	463	440		166	180	312		167	302	299
Fig. 3d
		WT			Y60A			W109A			F131A			F135A			Y271A			Y308A
	-5	372	362	373	630	845	650	556	402	415	793	798	795	704	826	765	632	635	630	587.5	591	584
	-5.85387	441	387	347	841	769	844	715	440	516	829	764	796	992	891	941	637	592	682	737	764	710
	-6.70774	498	340	308	732	1098	756	753	800	845	1033	1152	1092	1502	1408	1455	796	701	891	1216.5	1333	1100
	-7.56162	569	490	428	1134	911	1139	1235	1061	1179	1385	1493	1439	1638	1798	1718	895	896	895	1442	1454	1430
	-8.41567	986	850	880	1146	1200	1200	1387	1421	1604	1888	1716	1802	1793	1881	1837	1118	1129	1108	1551.5	1550	1553
	-9.26922	1262	1116	1046	1215	1260	1266	1515	1391	1574	1958	1885	1921	1701	1952	1826	1345	1386	1305	1598.5	1628	1569
	-10.1231	1311	1240	1204	1300	1321	1305	1638	1493	1786	2063	1885	1974	1801	1938	1869	1400	1401	1399	1611	1633	1589
	-11	1352	1241	1191	1306	1325	1365	1639	1501	1634	2048	1929	1988	1910	1896	1903	1409	1417	1402	1621.5	1642	1601
Fig. 4d
		WT				Y60A				W109A				F131A				F135A				Y271A				G307A
	-5	285	267	215	247	986	925	1441	1102	387	407	398	420	1723	1485	1418	1544	1937	1519	1703	1459	748	730	893	903	1727	1327	1396	1658
	-5.85387	365	320	288	282	1198	1168	1656	1402	502	531	574	490	2038	1759	1846	1626	2353	1845	2217	1830	958	815	1157	923	2127	2006	1512	2126
	-6.70774	477	558	397	443	1175	1272	1522	1490	515	507	462	498	1978	1794	1977	1751	2139	1972	1852	1914	1274	1316	1597	1718	2371	2007	2323	2055
	-7.56162	1424	1271	1191	954	1338	1460	1649	1731	1032	1020	1093	1038	2037	2035	2010	2313	2487	2309	2313	2289	1846	1989	2326	2535	2110	1906	2021	1995
	-8.41567	1604	1672	1176	1382	1537	2026	1759	2302	2106	2108	2049	2014	1912	2109	1923	2170	2325	2163	2154	2280	2025	2003	2755	2501	2081	2094	2141	2150
	-9.26922	1751	1819	1324	1484	1091	1309	1234	1544	1902	1801	1751	1752	2496	2121	2237	2011	2453	2403	2374	2333	2082	1971	2566	2502	1968	2332	2298	2002
	-10.1231	1791	1771	1417	1420	1727	1798	2256	2099	2233	2202	1932	1933	2236	1958	1906	2318	2360	2156	2318	2048	2085	2118	2677	2278	2403	2156	2320	2240
	-11	1781	1765	1429	1420	1727	1791	2261	2105	2112	2201	1791	1821	2240	1968	1900	2319	2310	2140	2323	2332	2074	2140	2462	2526	2411	2147	2331	2238
		W268A				S304A				Y308A
	-5	596	504	632	682	1155	977	1100	1039	322	211	255	241
	-5.85387	692	685	870	833	1138	904	1114	932	315	276	296	249
	-6.70774	825	877	1079	1130	1333	1159	1316	1184	299	253	268	226
	-7.56162	1495	1535	2360	2439	2275	2094	2482	2222	961	774	904	748
	-8.41567	1709	1858	2620	2559	2572	2372	2640	2655	1530	1267	1582	1431
	-9.26922	1967	1707	3042	2573	2521	2580	2671	2861	1480	1115	1605	1400
	-10.1231	1865	1800	3074	2766	2582	2584	2726	2601	1475	1533	1689	1598
