# Supplementary material for: Structural insights into the activation and inhibition of CXC chemokine receptor 3
Source: Nat Struct Mol Biol. 2024 Jan 4;31(4):610–20. doi: 10.1038/s41594-023-01175-5 (PMC11026165; doi:10.1038/s41594-023-01175-5)
Supplement: Supplementary file 10 — Statistical source data. [file 41594_2023_1175_MOESM10_ESM.xlsx]

## Sheet: Sheet1
Extended Data Table 2
Fig. 6e
	Log[CXCL11], M	SCH546378-0 nM						SCH546378-10000 nM						SCH546378-5000 nM						SCH546378-1000 nM						SCH546378-100 nM						SCH546378-10 nM
	-12	1668	1713	1977	1852	1882	1834	1800	1840	1704	1799	1694	1756	1868	1910	1852	1772	1712	1836	2003	1845	2015	2057	2064	1879	2056	2066	2013	2093	2028	2076	1760	2098	2061	2088	1949	2181
	-11	1683	1645	1799	1907	1842	1809	1697	1727	1917	1804	1944	1754	1778	1878	1982	1734	2029	1742	1830	1728	1867	2094	1759	2079	2083	1946	1958	1813	2098	2071	2196	2013	2053	1973	2016	2054
	-10	1745	1730	1889	1772	1869	1694	1802	1885	1789	1767	1821	1759	1805	1810	2095	1922	2084	1942	1893	2138	2092	2032	2064	1984	1956	1954	2051	2016	1940	2051	2018	2121	1763	1855	2119	2076
	-9	1538	1443	1422	1597	1536	1469	1635	1800	1744	1667	1739	1624	1648	1735	2049	1777	2007	1902	1939	1903	1735	1830	1992	2059	2063	2033	2138	1923	1858	1918	2186	1875	1890	1670	1861	1809
	-8	1003	1085	1068	1007	949	1059	1657	1755	1732	1697	1596	1631	1755	1865	1812	1844	1874	1969	2090	2005	1877	1725	1887	1767	1703	2098	2118	1818	1825	1900	1768	1395	1463	1388	1201	2369
	-7	707	720	694	884	731	676	1700	1693	1569	1514	1554	1579	1563	1465	1422	1392	1402	1375	1463	1325	1355	1250	1322	1202	1028	1063	945	920	1048	1225	1055	965	915	888	926	1194
	-6	635	668	659	602	609	649	1240	1298	1159	1292	1219	1126	1128	1015	1184	937	1044	1049	905	928	894	714	776	799	530	663	718	778	760	613	865	805	613	575	533	696
	-5	710	785	507	617	431	531	855	620	659	727	659	761	617	825	722	729	854	766	675	580	574	544	511	769	543	520	693	638	690	705	733	643	598	743	476	536
Fig. 6f
	Log[CXCL11], M	SCH546378-0 nM						SCH546378-10000 nM						SCH546378-5000 nM						SCH546378-1000 nM						SCH546378-100 nM						SCH546378-10 nM
	-12	1524	1654	1529	1842	1728	1748	1826	1738	1849	1852	1763	1755	1681	1606	1687	1787	1850	1780	1866	1961	1722	1764	1848	1863	1736	1621	1939	1557	1563	1768	1621	1816	1617	1819	1750	1655
	-11	1606	1544	1782	1554	1623	1723	1785	1815	1875	1827	1820	1770	1827	1956	1852	1954	1855	1883	1894	1856	1847	1749	2101	1833	1686	1676	1427	1732	1713	1821	1701	1869	1612	1687	1790	1760
	-10	1566	1676	1594	1664	1660	1775	1965	1723	1756	1739	1821	1745	1751	1872	1758	1934	1965	1931	1671	1906	1812	1919	2036	1943	1704	2026	1877	1727	1736	1758	1666	1609	1682	1749	1751	1800
	-9	1336	1464	1314	1349	1218	1315	1476	1526	1478	1587	1541	1510	1419	1674	1458	1368	1214	1255	1529	1699	1624	1947	1801	1723	1161	1229	1217	1190	1141	1276	1529	1651	1764	1639	1713	1808
	-8	924	836	804	794	803	895	1056	1152	1087	1098	1188	1065	986	864	747	947	1053	1255	1246	1291	1117	1154	1171	1196	1094	1199	1092	1007	1036	1012	1199	1104	1199	1207	1193	1128
	-7	574	661	574	498	568	425	786	776	876	797	843	798	819	454	854	841	789	815	799	999	802	822	816	738	679	836	769	797	868	991	749	776	799	752	840	743
	-6	459	579	574	487	470	565	536	499	549	534	563	475	467	481	477	399	400	458	704	859	842	914	770	825	726	684	602	702	645	625	559	556	332	489	513	563
	-5	421	471	467	432	510	483	526	514	511	559	515	478	476	501	506	491	415	533	731	804	846	814	658	503	644	641	681	659	603	528	476	489	494	509	515	488
Fig. 6g
	Log[CXCL11], M	SCH546378-0 nM						SCH546378-10000 nM						SCH546378-5000 nM						SCH546378-1000 nM						SCH546378-100 nM						SCH546378-10 nM
	-12	1988	2113	1839	2056	2115	2122	1958	1981	1976	1876	1913	2084	1952	1991	1943	1838	1898	1949	1863	1853	1796	1858	1942	1954	1736	2051	1916	1986	1874	1960	2022	1812	1734	1785	1875	1992
	-11	2116	2094	2054	2079	1819	2000	1881	1988	2091	1958	1964	2109	1903	1886	1878	1881	1902	1934	1828	1846	1953	1956	1864	1829	1826	1958	1866	1896	1942	1860	1990	1786	2000	2074	1800	1872
	-10	2021	2036	1934	1806	2045	2097	1958	1886	1891	1881	1897	2096	1786	1733	1796	1936	1924	1938	1913	1903	1828	1903	1734	1829	1996	1856	1901	1841	1974	2055	1700	1890	2025	2036	1987	1844
	-9	2001	2038	1929	2009	2155	1882	1887	1889	1958	1991	1997	1969	1786	1889	1785	1831	1958	1859	1751	1865	1711	1793	1734	1844	1988	1836	1786	1807	1989	1927	1992	1890	1837	1924	2018	1802
	-8	1958	1623	1656	1551	1569	1644	1803	1888	1818	1823	1932	1932	1565	1568	1721	1636	1538	1521	1651	1723	1641	1666	1674	1649	1758	1823	1726	1856	1299	1974	1765	1658	1785	1785	1815	1889
	-7	1191	1206	1019	1079	1197	1157	1471	1508	1353	1418	1232	1335	1165	1136	1125	1156	1105	1210	916	991	803	1024	807	924	1408	1241	1301	1521	1167	1310	1304	1266	1102	1124	1126	1264
	-6	713	911	863	1014	804	877	973	863	778	861	799	847	998	923	857	886	846	952	671	726	606	964	734	787	958	789	909	890	913	765	846	923	914	916	1022	902
	-5	773	733	803	566	619	737	561	666	628	693	864	694	766	641	676	786	697	667	648	696	868	638	587	667	728	689	626	868	753	769	803	743	786	596	597	762
