# Supplementary material for: Structural insights into the activation and inhibition of CXC chemokine receptor 3
Source: Nat Struct Mol Biol. 2024 Jan 4;31(4):610–20. doi: 10.1038/s41594-023-01175-5 (PMC11026165; doi:10.1038/s41594-023-01175-5)
Supplement: Supplementary file 11 — Statistical source data. [file 41594_2023_1175_MOESM11_ESM.xlsx]

## Sheet: Sheet1
Extended Data Fig. 4a
	Log[CXCL11], M	CXCR3κOR						CXCR3
	-12	1922	1617	1807	1817	1823	1803	1810	1805	1902	1798	2080	1880
	-11	1877	1745	1875	1747	1833	1875	1857	1842	1856	1932	1967	1827
	-10	1727	1727	1855	1790	1890	1798	1710	1835	1650	1780	1687	1720
	-9	1452	1410	1230	1380	1173	1218	1382	1571	1524	1528	1257	1380
	-8	820	1020	725	885	857	925	952	856	1098	912	775	824
	-7	755	720	725	637	622	527	792	892	650	722	595	490
	-6	620	480	650	645	547	670	470	505	577	627	735	557
	-5	662	495	542	530	560	635	500	467	537	495	637	527
Extended Data Fig. 4b
	Ctr.	WT	D52A	Y60A	W109A	D112A	G128A	G128L	F131A	F135A	R197A	R212A	R216A	W268A	Y271A	D282A	E293A	S304A	S304L	G307A	Y308A
	108.055	1043	593.989	1199.87	1132.8	439.729	1063.76	660.532	820.632	855.886	629.242	916.797	982.506	710.7	313.734	520.248	516.076	521.5	479.989	915.754	396.861
	183.72	1200	741.6	1071.84	1294.44	741.6	807.6	780.96	724.68	1186.56	520.2	640.2	756	928.68	232.56	468.48	1039.32	689.04	574.2	639.24	960.72
	108.199	1189	848.946	1050.01	976.526	418.766	834.084	371.919	862.738	987.108	408.54	835.391	625.771	519.474	242.08	489.987	423.997	788.545	388.684	917.314	531.364
